# Supplementary material for: Measurement of structural integrity of the spinal cord in patients with amyotrophic lateral sclerosis using diffusion tensor magnetic resonance imaging
Source: PLoS One. 2019 Oct 29;14(10):e0224078. doi: 10.1371/journal.pone.0224078 (PMC6818775; doi:10.1371/journal.pone.0224078)
Supplement: S1 Table — (XLSX) [file pone.0224078.s001.xlsx]

## Sheet: Tabelle1
	ALSFRS	ALSFRS-R	ALR		ALL		ALRL		PO		CS
			C2-C4	C5-C7	C2-C4	C5-C7	C2-C4	C5-C7	C2-C4	C5-C7	C2-C4	C5-C7	TH1-TH3
Patient 1	36	44		0.560		0.584		0.572		0.637		0.554
Patient 2	37	45	0.601	0.512	0.597	0.523	0.599	0.517	0.697	0.643	0.586	0.534	0.528
Patient 3	38	46	0.611	0.612	0.694	0.582	0.653	0.597	0.682	0.651	0.615	0.582	0.558
Patient 4	27	34	0.678	0.653	0.674	0.681	0.676	0.667	0.735	0.756	0.606	0.603	0.548
Patient 5	36	44	0.597	0.490	0.580	0.474	0.588	0.482	0.675	0.571	0.572	0.501	0.509
Patient 6	17	25	0.637	0.548	0.627	0.541	0.632	0.545	0.727	0.634	0.600	0.535	0.547
Patient 7	37	45	0.622	0.455	0.593	0.456	0.608	0.456	0.662	0.582	0.613	0.565	0.519
Patient 8	16	24	0.595	0.551	0.599	0.577	0.597	0.564	0.675	0.653	0.558	0.534	0.516
Patient 9	36	44	0.688	0.532	0.664	0.542	0.676	0.537	0.663	0.574	0.601	0.510	0.504
Patient 10	24	31	0.588	0.494	0.560	0.506	0.574	0.500	0.656	0.605	0.563	0.521	0.537
Patient 11	20	28	0.631	0.557	0.627	0.586	0.629	0.574	0.679	0.626	0.586	0.532	0.522
Patient 12	35	43	0.638	0.505	0.601	0.517	0.619	0.511	0.613	0.599	0.562	0.493	0.487
Patient 13	34	42	0.662	0.515	0.669	0.528	0.665	0.521	0.665	0.567	0.604	0.498	0.516
Patient 14	36	44	0.582	0.460	0.583	0.486	0.582	0.473	0.667	0.597	0.573	0.505	0.508
Control 1			0.737	0.690	0.741	0.652	0.739	0.671	0.750	0.682	0.656	0.663	0.603
Control 2			0.662	0.530	0.668	0.545	0.665	0.538	0.703	0.609	0.636	0.523	0.617
Control 3			0.685	0.610	0.658	0.592	0.671	0.601	0.661	0.642	0.610	0.575	0.605
Control 4			0.679	0.507	0.674	0.514	0.676	0.511	0.688	0.598	0.626	0.522	0.546
Control 5			0.705	0.578	0.688	0.570	0.696	0.574	0.716	0.643	0.640	0.565	0.549
Control 6			0.682	0.611	0.687	0.612	0.685	0.611	0.717	0.664	0.619	0.569	0.603
Control 7			0.744	0.627	0.716	0.610	0.734	0.618	0.750	0.630	0.649	0.581	0.571
Control 8			0.680	0.573	0.652	0.555	0.666	0.564	0.712	0.619	0.633	0.558	0.567
Control 9			0.603	0.528	0.600	0.542	0.601	0.535	0.638	0.557	0.583	0.517	0.575
Control 10			0.658	0.567	0.626	0.537	0.642	0.552	0.646	0.614	0.596	0.557	0.581
Control 11			0.616	0.535	0.633	0.552	0.625	0.543	0.669	0.634	0.624	0.567	0.632
Control 12			0.589	0.453	0.585	0.456	0.587	0.455	0.592	0.507	0.549	0.484	0.519
Control 13			0.640	0.532	0.642	0.523	0.641	0.528	0.677	0.568	0.595	0.506	0.375
Control 14			0.748	0.609	0.694	0.602	0.721	0.606	0.647	0.601	0.624	0.549	0.580
Control 15			0.677	0.593	0.694	0.601	0.685	0.598	0.694	0.650	0.641	0.581	0.593
